# Supplementary material for: Interactive Effects of Nitrogen and Potassium on Grain Yield and Quality of Waxy Maize
Source: Plants (Basel). 2022 Sep 27;11(19):2528. doi: 10.3390/plants11192528 (PMC9571907; doi:10.3390/plants11192528)
Supplement: Supplementary file 1 [file plants-11-02528-s001.zip]

Archive with 1 entries (1 files):
- plants-1931748-supplementary.pdf
